# Supplementary material for: The Effect of Maternal Antenatal Care Utilisation on Childhood Acute Respiratory Infection: A Systematic Review and Meta-Analysis
Source: Int J Environ Res Public Health. 2025 Oct 26;22(11):1627. doi: 10.3390/ijerph22111627 (PMC12652360; doi:10.3390/ijerph22111627)
Supplement: Supplementary file 1 [file ijerph-22-01627-s001.zip]

Archive with 1 entries (1 files):
- ijerph-3830150-supplementary.pdf
